# Supplementary material for: Female Sexual Dysfunction: A Primer for Primary Care Health Professionals
Source: MedEdPORTAL. 2023 Apr 25;19:11312. doi: 10.15766/mep_2374-8265.11312 (PMC10126124; doi:10.15766/mep_2374-8265.11312)
Supplement: Supplementary file 1 — 60-Minute Didactic.pptx90-Minute Workshop.pptxDiscussion Cases.docxSexual Devices Language Drills.docxRole-Play Script.docxEvaluation.docx [file mep_2374-8265.11312-s001.zip]

Archive with 7 entries (7 files):
- A. 60-Minute Didactic.pptx
- B. 90-Minute Workshop.pptx
- C. Discussion Cases.docx
- D. Sexual Devices Language Drills.docx
- E. Role-Play Script.docx
- Educational Summary Report_11312.pdf
- F. Evaluation.docx
